# Supplementary material for: Identification of Genomic Regions for Deep-Water Resistance in Rice for Efficient Weed Control with Reduced Herbicide Use
Source: Rice (N Y). 2023 Nov 25;16:53. doi: 10.1186/s12284-023-00671-y (PMC10676340; doi:10.1186/s12284-023-00671-y)
Supplement: Supplementary file 2 — Additional file 2.Table S1. Temperate japonica 165 varieties used in phonotyping and GWAS. Table S2. Varieties with different genotypes of qPL3 and qTN4 used for qRT-PCR and sequencing of candidate genes. Table S3. Primers used in this study. Table S4. List of candidate genes with amino acid replacements or deletions or mutations in promoter region. Table S5. Varieties belonging to four genotypes about qPL3 and qTN4. [file 12284_2023_671_MOESM2_ESM.xlsx]

## Sheet: Table S1
Table S1. Temperate japonica 165 varieties used in phonotyping and GWAS.
No.	ID	Variety Name	Location	History
1	KOB002	Hinomaru 7011	Hokuriku	Landrace
2	KOB003	Mangoku	Tohoku	Landrace
3	KOB005	Sen-ichi	Kanto	Landrace
4	KOB011	Kairyohattan-nagare	Chugoku	Commercial
5	KOB012	Hattanso	Chugoku	Landrace
6	KOB018	Fujisaka 5	Tohoku	Commercial
7	KOB022	Takanenishiki	Kanto	Commercial
8	KOB024	Wakaba	Tokai	Commercial
9	KOB027	Fukunohana	Tohoku	Commercial
10	KOB028	Akebono	Tokai	Commercial
11	KOB029	Shigawataribune 2	Kansai	Landrace
12	KOB032	Norin 22	Kansai	Commercial
13	KOB034	Yumesansui	Tokai	Commercial
14	KOB037	Nadanishiki	Kansai	Commercial
15	KOB038	Zengokuwase	Tohoku	Commercial
16	KOB039	Gohyakumangoku	Hokuriku	Commercial
17	KOB040	Hattan 35	Chugoku	Commercial
18	KOB042	Kinchaku	Unknown	Landrace
19	KOB043	Shirotaenishiki	Kanto	Commercial
20	KOB052	Sachidama	Chugoku	Commercial
21	KOB057	Kankei 56	Kanto	Commercial
22	KOB058	Shin-yamabuki	Tokai	Commercial
23	KOB062	Shin-igo	Tohoku	Landrace
24	KOB063	Mutsuhomare	Tohoku	Commercial
25	KOB066	Sasanishiki	Tohoku	Commercial
26	KOB067	Tojinoyume	Kansai	Commercial
27	KOB068	Kaminomai	Chugoku	Commercial
28	KOB070	Yamabiko	Tokai	Commercial
29	KOB073	Tojinohana	Kansai	Commercial
30	KOB080	Hokushin 1	Tokai	Commercial
31	KOB084	Shuho	Unknown	Unknown
32	KOB085	Asominori	Kyushu	Commercial
33	KOB086	Sasashigure	Tohoku	Commercial
34	KOB089	Hyokeisake 18	Kansai	Commercial
35	KOB091	Koiomachi	Chugoku	Commercial
36	KOB092	Kinmon-nishiki	Kanto	Commercial
37	KOB094	Shiranui	Kyushu	Commercial
38	KOB095	Hokuriku 20	Hokuriku	Commercial
39	KOB096	Norin 17	Tohoku	Commercial
40	KOB100	Hokuriku 52	Hokuriku	Commercial
41	KOB102	Kogyoku	Tokai	Commercial
42	KOB104	Norin 41	Hokuriku	Commercial
43	KOB106	Kinki 33	Kansai	Commercial
44	KOB107	Aiyama	Kansai	Commercial
45	KOB111	Kuranohana	Tohoku	Commercial
46	KOB113	Hattan-nishiki 1	Chugoku	Commercial
47	KOB114	Gin-omi	Kansai	Commercial
48	KOB117	Kikusui	Tokai	Commercial
49	KOB119	Rokkonishiki	Kansai	Commercial
50	KOB122	Hyokeika 62	Kansai	Commercial
51	KOB123	Nakateshinsenbon	Tokai	Commercial
52	KOB126	Ou-u 2	Tohoku	Commercial
53	KOB128	Norin 1	Hokuriku	Commercial
54	KOB130	Tosanishiki	Chugoku	Commercial
55	KOB133	Misatonishiki	Tohoku	Commercial
56	KOB137	Hatsugozen	Kansai	Commercial
57	KOB139	Fukuhikari	Hokuriku	Commercial
58	KOB141	Todorokiwase	Hokuriku	Commercial
59	KOB142	Hyogokitanishiki	Kansai	Commercial
60	KOB144	Saikai 134	Kyushu	Commercial
61	KOB145	Zensho 26	Tokai	Commercial
62	KOB146	Hatsunishiki	Tohoku	Commercial
63	KOB147	Saganohana	Kyushu	Commercial
64	JRC019	Wataribune(100383)	Kansai	Landrace
65	JRC020	Hosogara(7313)	Tohoku	Landrace
66	JRC022	Mansaku	Kanto	Landrace
67	JRC024	Joshu	Tohoku	Landrace
68	JRC025	Dango	Unknown	Landrace
69	JRC028	Shinrikimochi	Kyushu	Landrace
70	JRC029	Shichimenchomochi	Kansai	Landrace
71	JRC030	Moritawase(7318)	Tohoku	Landrace
72	JRC031	Kameji	Chugoku	Landrace
73	JRC035	Kabashiko	Kyushu	Landrace
74	JRC037	Shin-yamadaho 2	Kansai	Landrace
75	JRC038	Nagoyashiro	Tohoku	Landrace
76	JRC039	Shiroine	Shikoku	Landrace
77	JRC040	Akamai_Nagasaki	Kyushu	Landrace
78	JRC045	Hiyadachito	Tohoku	Landrace
79	JRC050	Himenomochi	Tohoku	Commercial
80	JRC054	Homanshinden-ine	Kyushu	Landrace
81	NAR001	Aikawa 44	Shikoku	Landrace
82	NAR006	Aikoku f	Tohoku	Landrace
83	NAR007	Aikoku g	Tohoku	Landrace
84	NAR008	Aikokumochi	Tokai	Landrace
85	NAR019	Ishijiro(7410)	Hokuriku	Landrace
86	NAR020	Ishijiromochi	Hokuriku	Landrace
87	NAR021	Ushiwaka	Chugoku	Landrace
88	NAR022	Oba(GWAS7896)	Hokuriku	Landrace
89	NAR023	Oba(6906)	Hokuriku	Landrace
90	NAR024	Obamochi(6319)	Hokuriku	Landrace
91	NAR026	Obamochi(7355)	Hokuriku	Landrace
92	NAR027	Okuhomare	Tohoku	Commercial
93	NAR035	Kawabemochi	Tohoku	Landrace
94	NAR036	Hokubu 2	Hokuriku	Landrace
95	NAR039	Kinchakugawari	Kansai	Landrace
96	NAR043	Ginbozunakate	Hokuriku	Landrace
97	NAR050	Shirochinko	Hokuriku	Landrace
98	NAR051	Shinju	Tokai	Commercial
99	NAR057	Sekiyama(5541)	Tohoku	Landrace
100	NAR058	Sekiyama(5543)	Tohoku	Landrace
101	NAR061	Zenkoji	Kansai	Landrace
102	NAR063	Aitoku	Unknown	Landrace
103	NAR065	Tanakanishiki	Unknown	Unknown
104	NAR067	Tamanishiki	Kanto	Landrace
105	NAR068	Tarobemochi(14923)	Kanto	Landrace
106	NAR070	Tsuyuhakaze	Tokai	Commercial
107	NAR072	Togo(6038)	Tohoku	Landrace
108	NAR077	Nagoakaho	Okinawa	Landrace
109	NAR078	Hajikuroho	Okinawa	Landrace
110	NAR079	Hikoshiro 1	Chugoku	Landrace
111	NAR080	Fukuyama	Chugoku	Landrace
112	NAR081	Futaba	Tokai	Commercial
113	NAR082	Heirokumochi	Hokuriku	Landrace
114	NAR085	Hohai	Tohoku	Commercial
115	NAR086	Hosogara(5436)	Tohoku	Landrace
116	NAR087	Hosogara(5527)	Tohoku	Landrace
117	NAR089	Hosogarabozu(6972)	Tohoku	Landrace
118	NAR090	Homashi	Kyushu	Landrace
119	NAR091	Maezawa	Hokuriku	Landrace
120	NAR095	Mizuho	Kyushu	Commercial
121	NAR096	Mizoshitamochi	Kyushu	Landrace
122	NAR097	Miho 111	Tokai	Landrace
123	NAR098	Mihosen	Chugoku	Landrace
124	NAR102	Yamakitabozu	Kyushu	Landrace
125	NAR103	Yamazakimochi	Hokuriku	Landrace
126	NAR108	Waseaikoku	Tohoku	Landrace
127	NAR109	Waseaikoku 3	Kanto	Landrace
128	NAR110	Waseginbozu	Hokuriku	Landrace
129	NAR114	Ginginga	Tohoku	Commercial
130	NAR115	Mikawanishiki	Tokai	Landrace
131	NAR116	Isenishiki	Tokai	Landrace
132	NAR118	Ooseto(10273)	Chugoku	Commercial
133	KYU001	Homura	Kanto	Landrace
134	KYU003	Shikishima	Tohoku	Landrace
135	KYU004	Hosogara 4(HO103)	Tohoku	Landrace
136	KYU006	Muboaikoku(HO12)	Kansai	Landrace
137	KYU007	Shin-ishijiro	Hokuriku	Landrace
138	KYU008	Muboaikoku(HO162)	Kansai	Landrace
139	KYU009	Waseaikoku 30	Kanto	Landrace
140	KYU011	Johoibaraki 1	Kanto	Landrace
141	KYU012	Homura 8	Kansai	Landrace
142	KYU015	Yamatochikara	Kanto	Landrace
143	KYU019	Waseaikoku 2	Tohoku	Landrace
144	KIT009	Taichung 65	Taiwan	Commercial
145	JRC032	Omachi(7529)	Chugoku	Landrace
146	KOB021	Nojoho	Kansai	Landrace
147	NAR049	Hakugyoku	Kyushu	Landrace
148	KOB118	Yamadanishiki	Kansai	Commercial
149	KOB031	Hyogoomachi	Kansai	Commercial
150	KOB076	Waseshinriki	Tokai	Landrace
151	JRC033	Shinriki	Kansai	Landrace
152	KOB134	Nipponbare	Tokai	Commercial
153	JRC034	Kyotoasahi	Kansai	Landrace
154	NAR099	Miyako	Chugoku	Landrace
155	KOB071	Akitsuho	Tokai	Commercial
156	KOB044	Norin 8	Kansai	Commercial
157	KOB108	Hinohikari	Kyushu	Commercial
158	KOB056	Akitakomachi	Tohoku	Commercial
159	KOB059	Toyonishiki(Ouu269)	Tohoku	Commercial
160	KOB061	Ouu 237	Tohoku	Commercial
161	KOB093	Koshihikari	Hokuriku	Commercial
162	NAR041	Ginbozu	Hokuriku	Landrace
163	NAR033	Kamenoo	Tohoku	Landrace
164	KOB101	Rikuu 132	Tohoku	Commercial
165	JRC049	Rikutorikuu 2	Tohoku	Landrace

## Sheet: Table S2
Table S2. Varieties with different genotypes of qPL3 and qTN4 used for qRT-PCR and sequencing of candidate genes.
Purpose	Variety Name	Location	History	qPL3 Allele	qTN4 Allele
qRT-PCR	Shiranui	Kyushu	Commercial	Ref (C)	Alt (G)
	Norin 41	Hokuriku	Commercial	Alt (CCT)	Ref (A)
	Shichimenchomochi	Kansai	Landrace	Alt (CCT)	Alt (G)
	Shin-yamadaho 2	Kansai	Landrace	Alt (CCT)	Ref (A)
	Akamai_Nagasaki	Kyushu	Landrace	Alt (CCT)	Alt (G)
	Johoibaraki 1	Kanto	Landrace	Ref (C)	Alt (G)
	Nipponbare	Tokai	Commercial	Ref (C)	Ref (A)
	Norin 8	Kansai	Commercial	Ref (C)	Ref (A)
Sequencing	Norin 41	Hokuriku	Commercial	Alt (CCT)	Ref (A)
	Shichimenchomochi	Kansai	Landrace	Alt (CCT)	Alt (G)
	Johoibaraki 1	Kanto	Landrace	Ref (C)	Alt (G)
	Norin 8	Kansai	Commercial	Ref (C)	Ref (A)
"Ref" and "Alt" indicate varieties with reference and alternative, respectively.

## Sheet: Table S3
Table S3. Primers used in this study.
Purpose	Primer Name	Primer
qRT-PCR	OsGA20ox1Real_F	TGTCGCTGGAGCTGATGGA
	OsGA20ox1Real_R	TAGTTGAGGCGCATGATGGA
	NAL1Real_F	TGGGTGCACACACACAGAGA
	NAL1Real_R	TGCACAATGCTGTAGGTTGGA
	UBQ2Real_F	GAGCCTCTGTTCGTCAAGTA
	UBQ2Real_R	ACTCGATGGTCCATTAAACC
Sequencing	GA20ox1_PCR&seq_F	TGCATAAATGGTAATATCGTTCCAA
	GA20ox1_PCR&seq_R	TTGAAGCAACCATTGATAGATCG
	GA20ox1_seq1	TATGATGGTTGTGACAGGCC
	GA20ox1_seq2	CCTATTTGGTATCGTGCTGACA
	GA20ox1_seq3	ACTGCCAAAACCATCCATCG
	GA20ox1_seq4	AGTCCTCCTATCCCGCTAGA
	GA20ox1_seq5	GCAATTTTAGCCATCACCATCAC
	GA20ox1_seq6	TGACAGTTCTCAGCTTGTGT
	GA20ox1_seq7	TGACCTTATTGCGGAGTTGT
	GA20ox1_seq8	ATCTGTTGAGGAGGCTGCTT
	GA20ox1_seq9	GCTGCTGGGGATGAGTACTT
	GA20ox1_seq10	CATGGACGCCTTCTTCACG
	GA20ox1_seq11	GCTCACCATCCTCCACCAG
	GA20ox1_seq12	TCCATCCATCCATCCATCTTACA
	GA20ox1_seq1R	TATCCTCCTTCAGCAGCGAG
	GA20ox1_seq2R	GCTTGACTCGGCTCGTTATC
	GA20ox1_seq3R	CCCACCAAATCGCTCTTCTT
	GA20ox1_seq4R	ATTTTGTCTGTTGGCTCCCA
	GA20ox1_seq5R	GGACTCGAGTTCCCTTAGCA
	GA20ox1_seq6R	ACAAACTTGAACTGGTGGCA
	GA20ox1_seq7R	AGGCCATACACAAGCTGAGA
	GA20ox1_seq8R	CCTTATATACACGCTGCGCC
	GA20ox1_seq9R	CGGCCATATGAACTGCGAC
	GA20ox1_seq10R	GTAGTTGAGGCGCATGATGG
	GA20ox1_seq11R	AGGAAGAAGGCCAGCGAG
	GA20ox1_seq12R	AAAAGCTGAGGGACGAACGG

## Sheet: Table S4
Table S4. List of candidate genes with amino acid replacements or deletions or mutations in promoter region.
Trait	Chr.	Position (bp)	MSU ID	RAP ID	Gene symbol	Annotation
qPL3	3	32619263-32620205	LOC_Os03g57200.1	Os03g0785900	OsGSTU1	glutathione S-transferase, putative, expressed
qPL3	3	33010944-33014444	LOC_Os03g57950.1	Os03g0793600	-	type I inositol-1,4,5-trisphosphate 5-phosphatase, putative, expressed
qPL3	3	33184009-33187019	LOC_Os03g58240.1	Os03g0796800	-	GTP binding protein, putative, expressed
qPL3	3	33207531-33208198	LOC_Os03g58290.1	Os03g0797300	-	indole-3-glycerol phosphate lyase, chloroplast precursor, putative, expressed
qPL3	3	33267192-33272140	LOC_Os03g58390.1	Os03g0798200	OsRFP, OsSIRP2, OsRING131	zinc finger, C3HC4 type domain containing protein, expressed
qPL3	3	33290841-33293309	LOC_Os03g58430.1	Os03g0798600	-	40S ribosomal protein S15, putative, expressed
qPL3	3	33570553-33576113	LOC_Os03g58960.1	Os03g0804300	OsDHHC10	DHHC zinc finger domain containing protein, expressed
qPL3	3	33756172-33758645	LOC_Os03g59290.1	Os03g0807600	OsSMT1-2	C-methyltransferase, putative, expressed
qPL3	3	33796789-33797866	LOC_Os03g59370.1	Os03g0808400	-	ubiquitin family protein, putative, expressed
qPL3	3	33955293-33961962	LOC_Os03g59640.1	Os03g0811100	OsChlD, OsCHLD, Ygl7, YGL3	magnesium-chelatase subunit chlD, chloroplast precursor, putative, expressed
qPL3	3	34386215-34388174	LOC_Os03g60480.1	Os03g0819400	OsHMP22, OsHPP5	heavy metal-associated domain containing protein, expressed
qPL3	3	34446327-34450665	LOC_Os03g60620.1	Os03g0821100	OsHSP70, OsMed37_4	DnaK family protein, putative, expressed
qPL3	3	34712797-34715006	LOC_Os03g61110.1	Os03g0826400	OsC3H25	RNA-binding motif protein, putative, expressed
qPL3	3	34739011-34740504	LOC_Os03g61160.1	Os03g0826900	OsEnS-58	expressed protein
qPL3	3	34810077-34813240	LOC_Os03g61310.1	Os03g0828800	OsSDRLK60	receptor-like protein kinase, putative, expressed
qPL3	3	35350196-35354897	LOC_Os03g62410.1	Os03g0840800	OsPLDdelta2, RPLD5, OsPLDnu1, OsC2DP33	phospholipase D, putative, expressed
qPL3	3	36273405-36278554	LOC_Os03g64200.1	Os03g0859500	OsABCG7	ABC-2 type transporter, putative, expressed
qTN4	4	28290105-28292273	LOC_Os04g47680.1	Os04g0564500	-	Ser/Thr-rich protein T10 in DGCR region, putative, expressed
qTN4	4	28426525-28441628	LOC_Os04g47870.1	Os04g0566500	OsAGO1b	PINHEAD, putative, expressed
qTN4	4	29088828-29092957	LOC_Os04g48770.2	Os04g0577000	-	ubiquitin fusion degradation protein, putative, expressed
qTN4	4	29719544-29729743	LOC_Os04g49860.1	Os04g0588200	-	DNA2 - Putative DNA replication helicase 2 protein, expressed
qTN4	4	29754938-29762118	LOC_Os04g49900.1	Os04g0588700	OsABCC7, OsMRP7	ABC transporter family protein, putative, expressed
qTN4	4	29803054-29805976	LOC_Os04g49960.1	Os04g0589600	-	glycosyl transferase, group 1 domain containing protein, expressed
qTN4	4	29857572-29860316	LOC_Os04g50060.1	Os04g0590400	OsGRAS23, OsGRAS22	GRAS family transcription factor domain containing protein, expressed
qTN4	4	30145085-30148486	LOC_Os04g50930.1	Os04g0597400	PTR	peptide transporter PTR2, putative, expressed
qTN4	4	30463871-30473000	LOC_Os04g51440.1	Os04g0604000	OsVLN4	villin protein, putative, expressed
qTN4	4	30473630-30474901	LOC_Os04g51450.1	Os04g0604200	OsXTH6	glycosyl hydrolases family 16, putative, expressed
qTN4	4	30599917-30602262	LOC_Os04g51630.1	Os04g0605900	rpl7	60S ribosomal protein L7, putative, expressed
qTN4	4	30621163-30628349	LOC_Os04g51690.1	Os04g0606400	-	glycosyl hydrolase family 47 domain contain protein, expressed
qTN4	4	30688131-30689790	LOC_Os04g51792.1	Os04g0607000	-	PAP fibrillin family domain containing protein, expressed
qTN4	4	30909002-30913654	LOC_Os04g52040.1	Os04g0609900	-	TNP1, putative, expressed
qTN4	4	30952501-30957612	LOC_Os04g52120.1	Os04g0610700	OsHAK15	potassium transporter, putative, expressed
qTN4	4	31007519-31011846	LOC_Os04g52200.1	Os04g0611500	-	RNA recognition motif containing protein, putative, expressed
qTN4	4	31019367-31024094	LOC_Os04g52210.1	Os04g0611700	OsKS3, OsKSL3, OsKS2, OsTPS25, OsTPS39	terpene synthase, putative, expressed
qTN4	4	31027347-31031039	LOC_Os04g52230.1	Os04g0611800	OsKS1, OsKSL1, OsKS1A, OsKS1B, OsKS1C, OsTPS26, OsTPS6	ent-kaurene synthase, chloroplast precursor, putative, expressed
qTN4	4	31078201-31080558	LOC_Os04g52310.1	Os04g0613000	OsZIP3	metal cation transporter, putative, expressed
qTN4	4	31205267-31214632	LOC_Os04g52479.1	Os04g0615000	nal1, cul1, GPS, SPIKE, LSCHL4	Control of lateral leaf growth, panicle number
qTN4	4	31247863-31249612	LOC_Os04g52550.1	Os04g0615800	OsAGO3	PAZ domain-containing protein, putative, expressed
qTN4	4	31317589-31328040	LOC_Os04g52640.1	Os04g0616700	OsMRLK18	SHR5-receptor-like kinase, putative, expressed
qTN4	4	31403388-31407274	LOC_Os04g52730.1	Os04g0618200	-	NAD dependent epimerase/dehydratase family domain containing protein, expressed
qTN4	4	31474399-31477315	LOC_Os04g52850.1	Os04g0619500	-	OTU-like cysteine protease family protein, putative, expressed
qTN4	4	31524614-31527861	LOC_Os04g52920.1	Os04g0620200	OsREM6.6, OsGSD1	remorin family protein, putative, expressed
qTN4	4	31541180-31541869	LOC_Os04g52940.1	Os04g0620500	-	SIT4 phosphatase-associated protein domain containing protein, expressed
qTN4	4	31544124-31551203	LOC_Os04g52960.1	Os04g0620700	OsNUC1	nucleolin, putative, expressed
qTN4	4	31637907-31644734	LOC_Os04g53160.1	Os04g0622600	Xe, Xa1, Xa-1	NBS-LRR disease resistance protein, putative, expressed
qTN4	4	31663355-31665410	LOC_Os04g53170.1	Os04g0623100	-	bromodomain containing protein, expressed
qTN4	4	31959627-31961695	LOC_Os04g53612.1	Os04g0628000	OsISC40	APO, putative, expressed
qTN4	4	31962541-31965069	LOC_Os04g53620.1	Os04g0628100	rubi3, UBQ3	ubiquitin family protein, putative, expressed
qTN4	4	32033904-32039009	LOC_Os04g53760.1	Os04g0629700	-	kinesin motor domain containing protein, putative, expressed
qTN4	4	32063756-32065731	LOC_Os04g53810.1	Os04g0630400	OsANR3	leucoanthocyanidin reductase, putative, expressed
qTN4	4	32090880-32093039	LOC_Os04g53860.1	Os04g0630900	-	reductase, putative, expressed
qTN4	4	32173571-32177352	LOC_Os04g53994.1	Os04g0631800	OsRLCK162, OsSDK6	kinase, putative, expressed
qTN4	4	32178831-32182153	LOC_Os04g53998.1	Os04g0632100	OsRLCK163, OsSDK7	kinase, putative, expressed
qTN4	4	32193782-32196947	LOC_Os04g54010.1	Os04g0632600	OsSDRLK71, OsPLIM2b	serine/threonine-protein kinase receptor precursor, putative, expressed
qTN4	4	32229267-32232359	LOC_Os04g54080.1	Os04g0633300	OsSDRLK54	serine/threonine-protein kinase receptor precursor, putative, expressed
qTN4	4	32244877-32248172	LOC_Os04g54120.1	Os04g0633800	OsRLCK165	serine/threonine-protein kinase receptor precursor, putative, expressed
qTN4	4	32248949-32253028	LOC_Os04g54130.1	Os04g0633900	OsSDRLK31	TKL_IRAK_DUF26-ld.1 - DUF26 kinases have homology to DUF26 containing loci, expressed
qTN4	4	32254122-32258262	LOC_Os04g54140.1	Os04g0634000	OsSDRLK32	receptor-like kinase, putative, expressed
qTN4	4	32342580-32348393	LOC_Os04g54340.1	Os04g0635900	OsMRE11	double-strand break repair protein MRE11, putative, expressed
qTN4	4	32348410-32351851	LOC_Os04g54350.1	Os04g0636000	-	SPRY-domain containing protein, putative, expressed
qTN4	4	32353487-32355998	LOC_Os04g54360.1	Os04g0636100	OsGAUT9	glycosyl transferase 8 domain containing protein, putative, expressed
qTN4	4	32403357-32412059	LOC_Os04g54474.1	Os04g0637000	OsTGAP1, OsbZIP37	transcription factor, putative, expressed
qTN4	4	32419840-32423901	LOC_Os04g54500.1	Os04g0637400	-	POLGAMMA2, putative, expressed
qTN4	4	32574405-32581634	LOC_Os04g54790.1	Os04g0640500	-	ELMO/CED-12 family protein, putative, expressed
qTN4	4	32589116-32595893	LOC_Os04g54810.1	Os04g0640700	-	beta-D-xylosidase, putative, expressed
qTN4	4	32726344-32730766	LOC_Os04g55030.1	Os04g0643000	OsCUL3b	cullin, putative, expressed
qTN4	4	32757644-32758687	LOC_Os04g55080.1	Os04g0643600	OsCNGC8, OsCNGC6, OsCNGC9	cyclic nucleotide-gated ion channel, putative, expressed
qTN4	4	33399564-33402242	LOC_Os04g56080.1	Os04g0654800	OsSDRLK55	S-locus-like receptor protein kinase, putative, expressed
qTN4	4	33517229-33520052	LOC_Os04g56210.1	Os04g0657100	OsFPPS3, OsFPS5	polyprenyl synthetase, putative, expressed
qTN4	4	33840011-33845901	LOC_Os04g56740.1	Os04g0663100	-	IQ calmodulin-binding motif family protein, putative, expressed
qTN4	4	33943991-33946513	LOC_Os04g56930.1	Os04g0664900	OsCIN5, OsCIN6	glycosyl hydrolases, putative, expressed
qTN4	4	33950246-33952563	LOC_Os04g56950.1	Os04g0665200	OsIAMT1, OsSABATH4	jasmonate O-methyltransferase, putative, expressed
Genes of unclear function and genes related to transposon were removed.
Genes utilized for comparing traits by genotype (Figure S7b,e) are highlighted using bold text.

## Sheet: Table S5
Table S5. Varieties belonging to four genotypes about qPL3 and qTN4.
Genotype Ref/Ref (qPL3/qTN4)				Genotype Alt/Ref (qPL3/qTN4)				Genotype Ref/Alt (qPL3/qTN4)				Genotype Alt/Alt (qPL3/qTN4)
Variety name	Location	History		Variety name	Location	History		Variety name	Location	History		Variety name	Location	History
Sen-ichi	Kanto	Landrace		Hinomaru 7011	Hokuriku	Landrace		Shuho	Unknown	Unknown		Kikusui	Tokai	Commercial
Hattanso	Chugoku	Landrace		Mangoku	Tohoku	Landrace		Asominori	Kyushu	Commercial		Norin 1	Hokuriku	Commercial
Fujisaka 5	Tohoku	Commercial		Shigawataribune 2	Kansai	Landrace		Koiomachi	Chugoku	Commercial		Hatsugozen	Kansai	Commercial
Takanenishiki	Kanto	Commercial		Zengokuwase	Tohoku	Commercial		Shiranui	Kyushu	Commercial		Todorokiwase	Hokuriku	Commercial
Wakaba	Tokai	Commercial		Shin-igo	Tohoku	Landrace		Hokuriku 52	Hokuriku	Commercial		Hatsunishiki	Tohoku	Commercial
Fukunohana	Tohoku	Commercial		Mutsuhomare	Tohoku	Commercial		Kogyoku	Tokai	Commercial		Joshu	Tohoku	Landrace
Akebono	Tokai	Commercial		Kinmon-nishiki	Kanto	Commercial		Kinki 33	Kansai	Commercial		Shichimenchomochi	Kansai	Landrace
Norin 22	Kansai	Commercial		Norin 41	Hokuriku	Commercial		Gin-omi	Kansai	Commercial		Moritawase	Tohoku	Landrace
Yumesansui	Tokai	Commercial		Mansaku	Kanto	Landrace		Rokkonishiki	Kansai	Commercial		Kabashiko	Kyushu	Landrace
Nadanishiki	Kansai	Commercial		Kameji	Chugoku	Landrace		Hyokeika 62	Kansai	Commercial		Shin-yamadaho 2	Kansai	Landrace
Gohyakumangoku	Hokuriku	Commercial		Nagoyashiro	Tohoku	Landrace		Wataribune	Kansai	Landrace		Akamai_Nagasaki	Kyushu	Landrace
Hattan 35	Chugoku	Commercial		Hiyadachito	Tohoku	Landrace		Dango	Unknown	Landrace		Homanshinden-ine	Kyushu	Landrace
Shirotaenishiki	Kanto	Commercial		Aikoku f	Tohoku	Landrace		Shinrikimochi	Kyushu	Landrace		Ishijiromochi	Hokuriku	Landrace
Sachidama	Chugoku	Commercial		Aikokumochi	Tokai	Landrace		Aitoku	Unknown	Landrace		Ginbozunakate	Hokuriku	Landrace
Kankei 56	Kanto	Commercial		Oba	Hokuriku	Landrace		Tsuyuhakaze	Tokai	Commercial		Shirochinko	Hokuriku	Landrace
Shin-yamabuki	Tokai	Commercial		Obamochi	Hokuriku	Landrace		Miho 111	Tokai	Landrace		Sekiyama	Tohoku	Landrace
Sasanishiki	Tohoku	Commercial		Kinchakugawari	Kansai	Landrace		Shin-ishijiro	Hokuriku	Landrace		Zenkoji	Kansai	Landrace
Tojinoyume	Kansai	Commercial		Tarobemochi	Kanto	Landrace		Johoibaraki 1	Kanto	Landrace		Togo	Tohoku	Landrace
Kaminomai	Chugoku	Commercial		Hajikuroho	Okinawa	Landrace		Waseshinriki	Tokai	Landrace		Homashi	Kyushu	Landrace
Yamabiko	Tokai	Commercial		Fukuyama	Chugoku	Landrace						Hosogara 4	Tohoku	Landrace
Tojinohana	Kansai	Commercial		Hosogara	Tohoku	Landrace
Hokushin 1	Tokai	Commercial		Hosogarabozu	Tohoku	Landrace
Sasashigure	Tohoku	Commercial		Maezawa	Hokuriku	Landrace
Hyokeisake 18	Kansai	Commercial		Mizuho	Kyushu	Commercial
Hokuriku 20	Hokuriku	Commercial		Mizoshitamochi	Kyushu	Landrace
Norin 17	Tohoku	Commercial		Yamazakimochi	Hokuriku	Landrace
Aiyama	Kansai	Commercial		Waseginbozu	Hokuriku	Landrace
Kuranohana	Tohoku	Commercial		Homura	Kanto	Landrace
Hattan-nishiki 1	Chugoku	Commercial		Muboaikoku	Kansai	Landrace
Nakateshinsenbon	Tokai	Commercial		Muboaikoku	Kansai	Landrace
Ou-u 2	Tohoku	Commercial		Yamatochikara	Kanto	Landrace
Tosanishiki	Chugoku	Commercial		Waseaikoku 2	Tohoku	Landrace
Misatonishiki	Tohoku	Commercial		Omachi	Chugoku	Landrace
Fukuhikari	Hokuriku	Commercial		Ouu 237	Tohoku	Commercial
Hyogokitanishiki	Kansai	Commercial		Koshihikari	Hokuriku	Commercial
Saikai 134	Kyushu	Commercial		Kamenoo	Tohoku	Landrace
Saganohana	Kyushu	Commercial		Rikuu 132	Tohoku	Commercial
Shiroine	Shikoku	Landrace		Rikutorikuu 2	Tohoku	Landrace
Himenomochi	Tohoku	Commercial
Aikawa 44	Shikoku	Landrace
Aikoku g	Tohoku	Landrace
Ishijiro	Hokuriku	Landrace
Ushiwaka	Chugoku	Landrace
Oba	Hokuriku	Landrace
Obamochi	Hokuriku	Landrace
Okuhomare	Tohoku	Commercial
Tamanishiki	Kanto	Landrace
Nagoakaho	Okinawa	Landrace
Hikoshiro 1	Chugoku	Landrace
Futaba	Tokai	Commercial
Hosogara	Tohoku	Landrace
Yamakitabozu	Kyushu	Landrace
Waseaikoku	Tohoku	Landrace
Waseaikoku 3	Kanto	Landrace
Ginginga	Tohoku	Commercial
Mikawanishiki	Tokai	Landrace
Isenishiki	Tokai	Landrace
Ooseto	Chugoku	Commercial
Waseaikoku	Kanto	Landrace
Homura 8	Kansai	Landrace
Taichung 65	Taiwan	Commercial
Nojoho	Kansai	Landrace
Yamadanishiki	Kansai	Commercial
Hyogoomachi	Kansai	Commercial
Nipponbare	Tokai	Commercial
Kyotoasahi	Kansai	Landrace
Miyako	Chugoku	Landrace
Akitsuho	Tokai	Commercial
Norin 8	Kansai	Commercial
Hinohikari	Kyushu	Commercial
Akitakomachi	Tohoku	Commercial
Toyonishiki	Tohoku	Commercial
"Ref" and "Alt" indicate varieties with reference and alternative, respectively.
